# Supplementary material for: Midecamycin Is Inactivated by Several Different Sugar Moieties at Its Inactivation Site
Source: Int J Mol Sci. 2021 Nov 23;22(23):12636. doi: 10.3390/ijms222312636 (PMC8657839; doi:10.3390/ijms222312636)
Supplement: Supplementary file 1 [file ijms-22-12636-s001.zip]

Archive with 1 entries (1 files):
- ijms-1479819-supplementary.pdf
